# Supplementary material for: Micromirror-Embedded Coverslip Assembly for Bidirectional Microscopic Imaging
Source: Micromachines (Basel). 2020 Jun 10;11(6):582. doi: 10.3390/mi11060582 (PMC7345240; doi:10.3390/mi11060582)
Supplement: Supplementary file 1 [file micromachines-11-00582-s001.zip]

Archive with 2 entries (2 files):
- Micromirror_SI_revised.pdf
- Supplementary Video 1.avi
